# Supplementary material for: Chimeric Peptides from Californiconus californicus and Heterodontus francisci with Antigen-Binding Capacity: A Conotoxin Scaffold to Create Non-Natural Antibodies (NoNaBodies)
Source: Toxins (Basel). 2023 Apr 4;15(4):269. doi: 10.3390/toxins15040269 (PMC10141372; doi:10.3390/toxins15040269)
Supplement: Supplementary file 1 [file toxins-15-00269-s001.zip]

Archive with 1 entries (1 files):
- toxins-2270686-supplementary.pdf
